# Supplementary material for: The Human Placental Sexome Differs between Trophoblast Epithelium and Villous Vessel Endothelium
Source: PLoS One. 2013 Oct 29;8(10):e79233. doi: 10.1371/journal.pone.0079233 (PMC3812163; doi:10.1371/journal.pone.0079233)
Supplement: Table S2 — Genomic location of genes showing sex biased expression in trophoblast epithelium and villous vessel endothelium (A) and in their component cells syncytiotrophoblast (SCT) (B), cytotrophoblasts (CT) (C), arterial (AEC) (D) and venous endothelial cells (VEC) (E). (XLSX) [file pone.0079233.s008.xlsx]

## Sheet: Epithelium&Endothelium 
Table 2A. Genomic location of genes showing sex biased expression in trophoblast epithelium and villous vessel endothelium
Trophoblast epithelium
RefSeq Accession	Gene symbol	Genomic location	Start	Stop	p-value (male vs. female)	FC	p-value (cell type: SCT vs. CT)	# of genes on autosomes	# of genes on sex chromosomes
NM_001122665	DDX3Y	chrY	15016019	15032390	4.48519e-07	14.1234	0.0149119	158	27
NM_007125	UTY	chrY	15360259	15592553	9.45883e-08	13.581	0.00104358
NM_004681	EIF1AY	chrY	22737611	22755409	4.18329e-06	13.5103	0.0446789
NM_001008	RPS4Y1	chrY	2709527	2734997	4.16007e-06	13.2572	0.0732476
NM_003411	ZFY	chrY	2803322	2850547	3.91369e-05	5.75767	0.0348548
NM_004654	USP9Y	chrY	14813160	14972957	6.4538e-05	4.54629	0.0168117
NM_001146705	KDM5D	chrY	21867301	21906824	2.61067e-05	4.21746	0.0256304
NM_004665	VNN2	chr6	133065009	133084598	0.000522733	2.75967	0.000294392
NM_003810	TNFSF10	chr3	172223464	172241269	0.0165021	2.6153	0.225969
NM_000559	HBG1	chr11	5274420	5526835	0.00780066	2.58449	0.165133
NM_002422	MMP3	chr11	102706528	102714342	0.00025355	2.53991	0.00739246
NM_001005852	CYorf15A	chrY	21729236	21752308	6.10242e-05	2.51815	0.0755676
NM_004081	DAZ1	chrY	25275502	25345241	0.0074474	2.41976	0.127079
NM_020363	DAZ2	chrY	25365594	25437503	0.0074474	2.41976	0.0576552
NM_032971	PCDH11Y	chrY	4868267	5610265	0.00951981	2.41058	0.122362
NM_001565	CXCL10	chr4	76942273	76944650	0.0131347	2.18139	0.7628
NM_022350	ERAP2	chr5	96211718	96255420	2.61747e-05	2.11814	0.0527154
NM_000239	LYZ	chr12	69742134	69748014	0.00164879	2.05112	0.000765472
NM_006495	EVI2B	chr17	29630791	29641098	0.00541173	2.01127	0.0326936
NM_031246	PSG2	chr19	43568362	43586820	0.00248664	1.96932	0.00192354
NM_203287	PSG11	chr19	43511809	43530641	0.0221533	1.91417	0.153666
NM_001091	ABP1	chr7	150549558	150558800	0.00127144	1.8618	0.000428979
NM_078481	CD97	chr19	14492213	14519535	9.87732e-05	1.84795	0.00117913
NM_032967	PCDH11X	chrX	91034304	91878229	0.0342558	1.82643	0.0468676
NM_000518	HBB	chr11	5246694	5248427	0.0239669	1.77177	0.214381
NM_001005277	OR4F16	chr5	180794288	180795226	0.0456119	1.77099	0.00153273
NM_001264	CDSN	chrY	31082870	31088210	0.0264092	1.7702	0.102606
NM_032576	CYorf15B	chr2	21754336	21768160	0.00148381	1.76422	0.738852
NM_198530	MXRA7	chr18	162196010	162197896	0.0366033	1.7638	0.0611456
NM_153211	TTC39C	chr2	21572737	21712991	0.00722088	1.76343	0.148695
NM_001463	FRZB	chr16	183698737	183731498	0.0188155	1.75702	0.185293
NM_000558	HBA1	chr16	226650	227521	0.0126051	1.74912	0.185293
NM_000517	HBA2	chr6	222846	223709	0.0126051	1.74912	0.0112398
NM_006061	CRISP3	chrY	49695089	49712081	0.00540262	1.73828	0.30918
NM_001039567	RPS4Y2	chr8	22917954	22942918	0.000764147	1.73785	0.000837495
NM_001005504	OR4F21	chr1	116086	117024	0.034406	1.73479	0.256539
NM_006902	PRRX1	chr1	170632323	170708560	0.00524151	1.7277	0.0115209
NM_022159	ELTD1	chr8	79355449	79472418	0.0057765	1.72631	0.683812
NM_003155	STC1	chr1	23699428	23712320	0.0115196	1.71149	0.528171
NM_032132	HORMAD1	chr11	150670536	150693378	0.0385988	1.70301	0.000577554
NM_002421	MMP1	chr1	102660646	102668894	0.0296799	1.69848	0.792131
NM_006472	TXNIP	chrX	145438469	145442635	0.00951902	1.68779	0.0166885
NM_001164617	GPC3	chr1	132669773	133119922	0.00957084	1.68392	0.210569
NM_000560	CD53	chr11	111413821	111442983	0.023907	1.67158	0.0391175
NM_017611	SLC43A3	chr1	57174427	57195053	0.020663	1.65033	0.0126033
NM_006762	LAPTM5	chr19	31205316	31230667	0.0194564	1.64806	0.671238
NM_005860	FSTL3	chr4	676389	683392	0.023206	1.6466	0.645788
NM_000584	IL8	chrY	74606275	74609433	0.0467043	1.63816	0.138331
NM_002414	CD99	chr8	2559225	2609350	0.0303209	1.63187	0.38839
NM_000237	LPL	chr3	19796778	19824769	0.0141179	1.63132	0.531236
NM_001647	APOD	chr8	195295576	195310989	0.0118333	1.62845	0.24752
NM_001442	FABP4	chr10	82390926	82395477	0.0486706	1.62573	0.259931
NM_000698	ALOX5	chr6	45869629	45941565	0.0180308	1.61816	0.0253918
NM_001168357	PLA2G7	chr20	46671938	46703430	0.0219337	1.61459	0.115422
NM_004994	MMP9	chr6	44637547	44645200	0.0032063	1.60566	0.0845879
NM_002123	HLA-DQB1	chr6	32546546	32634594	0.0452362	1.60295	0.526721
NM_052942	GBP5	chr1	89726263	89738544	0.00138672	1.58426	0.729028
NM_002841	PTPRG	chr3	61547243	62280573	0.00117692	1.58371	0.000504354
NM_001423	EMP1	chr12	13349633	13369736	0.00104835	1.5772	0.322159
NM_001025077	CELF2	chr10	11047284	11378674	0.0236703	1.57336	0.409038
NM_004666	VNN1	chr6	133002729	133035188	0.0132151	1.56314	0.0197607
NM_001128596	TC2N	chr14	92246526	92333857	0.0372927	1.54735	0.00676218
NM_000358	TGFBI	chr5	135364668	135399507	0.0498583	1.54639	0.159177
NM_002727	SRGN	chr10	70847828	70864567	0.0465145	1.54519	0.317318
NM_000014	A2M	chr12	9211186	9268558	0.0444343	1.54403	0.184299
NM_173842	IL1RN	chr2	113875470	113891593	0.0114351	1.54301	0.460705
NM_014689	DOCK10	chr2	225629807	225907091	0.00288786	1.54188	0.469919
NM_001130042	CRYZ	chr1	75171170	75198759	0.0299646	1.51442	0.299155
NM_020868	DPP10	chr2	115199899	116601937	0.00209659	1.50499	0.0497567
NM_005505	SCARB1	chr12	125262176	125365007	0.0333264	1.50273	0.857965
NM_000104	CYP1B1	chr2	38294650	38303292	0.0144812	1.48997	0.399554
NM_001444	FABP5	chr8	82192760	82197008	0.0130357	1.48703	0.00835002
NM_002499	NEO1	chr15	73344875	73597539	0.00147534	1.48427	0.000924071
NM_002581	PAPPA	chr3	118916071	119164601	0.00490155	1.48178	0.272988
NM_175862	CD86	chr2	121774221	121839983	0.0295837	1.481	0.0479017
NM_002664	PLEK	chr6	68592416	68624585	0.0429437	1.4803	0.118918
NM_018214	LRRC1	chr1	53659295	53788919	0.00561663	1.47661	0.0196498
NM_018584	CAMK2N1	chr3	20808884	20812728	0.0419051	1.47024	0.0531274
NM_138461	TM4SF19	chr6	196050419	196065258	0.0173988	1.46716	0.00406332
NM_002122	HLA-DQA1	chr8	32605134	32611429	0.0131051	1.46279	0.0543341
NM_033225	CSMD1	chr5	2795182	4852328	0.000393669	1.45855	0.142479
NM_033274	ADAM19	chr8	156904312	157002768	0.027147	1.4493	0.00689946
NM_005328	HAS2	chr8	122625538	122653630	0.0369498	1.44688	0.0964628
NM_018407	LAPTM4B	chr18	98787285	98864830	0.0486004	1.44367	0.213606
NM_001792	CDH2	chr18	25530934	25757191	0.0287444	1.44253	0.0916426
NM_014268	MAPRE2	chr1	32621381	32721824	0.0434501	1.44235	0.0517835
NM_001184879	CD84	chr21	160510888	160549294	0.0403248	1.43926	0.69932
NM_001757	CBR1	chr15	37442222	37445462	0.0254539	1.43181	0.101671
NM_013372	GREM1	chr11	33010196	33026866	0.0349111	1.43049	0.0171877
NM_002425	MMP10	chr20	102641233	102651359	0.0137579	1.42579	0.000895926
NM_021109	TMSB4X	chr2	49457118	49457363	0.0466557	1.42578	0.252404
NM_000867	HTR2B	chr2	231972955	231989824	0.0208532	1.42092	0.00247775
NM_014795	ZEB2	chr19	145145583	145277916	0.0298641	1.42019	0.859043
NM_000660	TGFB1	chr5	41836414	41859816	0.0466491	1.41199	0.0118213
NM_000919	PAM	chr4	102201523	102366809	0.0234092	1.40825	0.0569432
NM_019035	PCDH18	chr7	138440835	138453637	0.00741419	1.40812	0.00780725
NM_020056	HLA-DQA2	chr2	32709163	32715221	0.0420538	1.40415	7.81736e-05
NM_004577	PSPH	chr17	152045597	152064352	0.00701836	1.39766	0.0048886
NM_025190	ANKRD36B	chr9	96542172	96578184	0.00247362	1.39567	0.0169067
NM_000526	KRT14	chr4	39738531	39743173	0.0056689	1.39457	0.432366
NM_001221	CAMK2D	chr1	114373572	114682728	0.00426078	1.39305	0.300913
NM_052941	GBP4	chr6	89646831	89664615	0.0192388	1.39023	0.000840273
NM_183376	ARRDC4	chr15	98503943	98517063	0.0405786	1.38061	0.390676
NM_007360	KLRK1	chr12	10524952	10560365	0.0319127	1.38047	0.986993
NM_001128310	SPARCL1	chr4	88394487	88450506	0.0316779	1.3744	0.0921272
NM_198196	CD96	chr3	111260856	111371216	0.00226673	1.36843	0.017273
NM_013447	EMR2	chr19	14843205	14889353	0.0409423	1.36695	0.589679
NM_001333	CTSL2	chr9	99794933	99801592	0.0276825	1.36369	5.42206e-05
NM_003068	SNAI2	chr8	49830236	49833991	0.0422795	1.36235	0.932608
NM_002340	LSS	chr21	47608360	47648691	0.04205	1.35681	0.703594
NM_020645	NRIP3	chr11	9004377	9025548	0.0011495	1.35306	0.0848869
NM_014932	NLGN1	chr3	173116244	174001116	0.0462721	1.35258	0.697261
NM_001109754	PTPRB	chr12	70914964	71031204	0.00168167	1.34929	0.00443081
NM_030908	OR2A4	chr6	132021609	132022541	0.00870963	1.34616	0.0914943
NM_004192	ASMTL	chrY	1472032	1521756	0.00291726	1.33984	0.000538298
NM_000866	HTR1F	chr3	88031726	88042462	0.0428245	1.33807	0.461044
NM_001005328	OR2A7	chr7	143955789	143956721	0.017314	1.33786	0.159306
NM_001172646	PLCB4	chr20	9076932	9461889	0.0055753	1.33777	0.0873237
NM_001198	PRDM1	chr6	106534195	106557814	0.0219412	1.33768	0.651298
NM_025208	PDGFD	chr11	103777548	104035107	0.0176876	1.335	0.00418929
NM_001552	IGFBP4	chr17	38599676	38613982	0.0193959	1.33433	0.0937011
NM_005409	CXCL11	chr4	76954835	76957352	0.0385006	1.32938	0.107663
NM_001080512	BICC1	chr10	60272900	60591195	0.0487671	1.32789	0.933235
NM_015886	PI15	chr8	75736772	75767264	0.0269417	1.32787	0.795547
NM_032258	TBC1D3F	chr17	36337711	36348655	0.00339684	1.32737	0.76479
NM_005638	VAMP7	chrY	59213962	59276439	0.00283034	1.32678	0.0864437
NM_001123391	TBC1D3	chr17	36283971	36294909	0.00397581	1.32313	0.931246
NM_001099	ACPP	chr3	132036248	132087142	0.0032404	1.32062	9.36265e-05
NM_015529	MOXD1	chr6	132617194	132722684	0.0332939	1.31381	0.1988
NM_001001417	TBC1D3B	chr9	34493929	34502410	0.00658164	1.31379	4.93987e-05
NM_033655	CNTNAP3	chrX	40307346	40339528	0.00632477	1.31202	0.0135693
NM_019007	ARMCX6	chr7	100852489	100853049	0.00549512	1.31194	0.126529
NM_003014	SFRP4	chr17	37945543	37956517	0.0459749	1.311	0.738008
NM_001040282	TBC1D3G	chr17	34797174	34808092	0.00584235	1.30961	0.91104
NM_001123392	TBC1D3H	chr17	34746125	34757039	0.00765748	1.30746	0.811139
NM_024769	ASAM	chr11	122943020	123066007	0.00049639	1.30704	0.463308
NM_002872	RAC2	chr22	37621292	37640305	0.0223684	1.30677	0.102017
NM_006847	LILRB4	chr19	55174447	55181810	0.014877	1.30615	0.000871025
NM_001001955	OR4C13	chr11	48485671	48486450	0.0416026	1.30532	0.000108653
NM_005591	MRE11A	chr11	94150466	94227040	0.0392436	1.30359	0.0323331
NM_001102426	TBC1D8	chr2	101623691	101676012	0.0150498	1.30163	0.00368782
NM_032858	MAEL	chr1	166958346	166991451	0.0290678	-1.30135	0.0656318
NM_138288	C14orf147	chr14	34902144	34931562	0.00457029	-1.30209	0.000257296
NM_174983	C19orf28	chr19	3538263	3557571	0.0124516	-1.30336	0.000966441
NM_002167	ID3	chr1	23884409	23886285	0.00984513	-1.308	0.063358
NM_001128223	ZNF717	chr3	75781208	75790887	0.00177317	-1.31373	0.000482045
NM_025231	ZSCAN16	chr6	28092338	28097860	0.038006	-1.32471	0.048673
NM_016931	NOX4	chr11	89059512	89224733	0.0419661	-1.3346	0.0713922
NM_130386	COLEC12	chr18	319343	500723	0.00863329	-1.33737	0.0015839
NM_001143804	PHOSPHO1	chr17	47300732	47308128	0.0118058	-1.3375	0.0215104
NM_014435	NAAA	chr4	76831367	76862166	0.0425732	-1.35401	0.684859
NM_031910	C1QTNF6	chr22	37576206	37591555	0.00306025	-1.35564	0.0029332
NM_058230	ZNF354B	chr5	178286954	178312029	0.0264318	-1.3602	0.0118017
NM_153036	FAM26D	chr6	116850195	116882286	0.00624399	-1.36143	0.784516
NM_006306	SMC1A	chrX	53401070	53449618	0.0135489	-1.36417	0.0100615
NM_001145065	FAM190A	chr4	91156182	92520208	0.00512295	-1.37181	0.530778
NM_003645	SLC27A2	chr15	50474422	50528581	0.001704	-1.37763	0.00471851
NM_001104577	GPR172B	chr17	4935895	4938721	0.0020675	-1.37877	0.0488803
NM_003468	FZD5	chr2	208627310	208634143	0.0168643	-1.383	0.00129815
NM_031438	NUDT12	chr5	102884556	102898494	0.0134191	-1.38859	0.0814055
NM_020786	PDP2	chr16	66914436	66921855	0.0232993	-1.3891	0.0488547
NM_001231	CASQ1	chr1	160160346	160171676	0.0109197	-1.39449	0.00722728
NM_004187	KDM5C	chrX	53220653	53254604	0.00126989	-1.39987	0.00330044
NM_004968	ICA1	chr7	8152814	8302185	0.00507575	-1.40574	0.542035
NM_014905	GLS	chr2	191745547	191830278	0.0293087	-1.40799	0.509293
NM_014256	B3GNT3	chr19	17905658	17924385	0.00471151	-1.42419	0.00808939
NM_001039891	ZNF674	chrX	46358546	46404876	0.0452373	-1.42431	0.0708317
NM_173074	PIGF	chr2	46808076	46844455	0.0375626	-1.42783	0.0207759
NM_014405	CACNG4	chr17	64961001	65029518	0.0313717	-1.4328	0.0491997
NM_000165	GJA1	chr6	121756788	121770873	0.00890781	-1.44045	0.00222625
NM_005902	SMAD3	chr15	67358195	67487533	0.0480223	-1.44184	0.0388913
NM_014214	IMPA2	chr18	11981427	12030877	0.0313622	-1.44418	0.0010867
NM_001011657	ZMAT1	chrX	101137262	101187000	0.00158586	-1.44496	0.00232571
NM_015696	GPX7	chr1	53068044	53074723	0.000952046	-1.45358	0.351598
NM_152574	TTC39B	chr9	15171561	15307244	0.0335783	-1.45724	0.255787
NM_173553	TRIML2	chr4	189012427	189026408	0.00197227	-1.46296	0.00463974
NM_012450	SLC13A4	chr7	135365985	135412952	0.046887	-1.4872	0.00406393
NM_002353	TACSTD2	chr1	59040643	59043445	0.0144884	-1.50631	0.00383719
NM_003410	ZFX	chrX	24167729	24234206	0.00573437	-1.51549	0.00337612
NM_198568	GJB7	chr6	87992698	88038996	0.0390368	-1.52125	0.0489792
NM_153444	OR5P2	chr11	7817452	7818520	0.0315422	-1.53507	0.0182061
NM_021140	KDM6A	chrX	44732757	44971847	0.00721295	-1.54923	0.00650899
NM_015236	LPHN3	chr4	62067375	62938168	0.00338023	-1.64768	0.000554449
NM_001011548	MAGEA4	chrX	151080996	151093642	0.000613188	-1.77381	0.0107226
NM_004490	GRB14	chr2	165349323	165478360	0.00886911	-1.79138	0.267047
Villous vessel endothelium
RefSeq Accession	Gene symbol	Genomic location	Start	Stop	p-value (male vs. female)	FC (male vs. female)	p-value (cell type: AEC vs. VEC)	# of genes on autosomes	# of genes on sex chromosomes
NM_001008	RPS4Y1	chrY	2709527	2734997	1.20141e-09	22.493	0.18572	54	26
NM_004681	EIF1AY	chrY	22737611	22755409	5.2512e-10	17.3485	0.0192583
NM_001122665	DDX3Y	chrY	15016019	15032390	1.21961e-08	15.0886	0.200741
NM_001005852	CYorf15A	chrY	21729236	21752308	1.91711e-06	5.28583	0.253788
NM_007125	UTY	chrY	15360259	15592553	1.27001e-08	4.70678	0.276037
NM_004654	USP9Y	chrY	14813160	14972957	5.53598e-07	4.28352	0.136869
NM_003411	ZFY	chrY	2803322	2850547	4.83687e-07	3.77297	0.219534
NM_001146705	KDM5D	chrY	21867301	21906824	4.35983e-07	3.6024	0.255567
NM_000853	GSTT1	chr22	24376141	24384276	8.54855e-06	3.06501	0.0136704
NM_032576	CYorf15B	chrY	21754336	21768160	0.000123373	2.64655	0.241211
NM_033655	CNTNAP3	chr9	40307346	40339528	0.0166406	2.18035	0.0121858
NM_001039567	RPS4Y2	chrY	22917954	22942918	1.74825e-06	1.88794	0.117884
NM_199342	CCDC23	chr1	43272723	43282929	2.02927e-05	1.81488	0.0328217
NM_001099781	GGT5	chr22	24615628	24641100	0.0449717	1.78447	0.00100415
NM_032415	CARD11	chr7	2945776	3083499	0.0138053	1.77361	0.0944979
NM_020716	GRAMD1B	chr11	123396344	123493763	0.0224865	1.74293	0.716645
NM_005092	TNFSF18	chr1	173009100	173020103	0.0471213	1.72396	0.445243
NM_002783	PSG7	chr19	43428284	43441326	0.0476767	1.69948	0.000118893
NM_025208	PDGFD	chr11	103777548	104035107	0.00651284	1.65041	7.98836e-05
NM_032623	C4orf49	chr4	140187317	140201492	0.0427177	1.63864	0.000395468
NM_001159702	FHL1	chrX	135229624	135293518	0.0118351	1.61041	0.0480679
NM_033518	SLC38A5	chrX	48316920	48328565	0.026344	1.61027	0.135631
NM_002133	HMOX1	chr22	35777057	35790200	0.0367295	1.53495	0.00220939
NM_001085423	C17orf60	chr17	62461569	62464759	0.049991	1.51829	0.0102618
NM_018284	GBP3	chr1	89472360	89488549	0.00590015	1.49477	0.127988
NM_006435	IFITM2	chr11	307915	309395	0.00624682	1.39148	0.0249869
NM_000395	CSF2RB	chr22	37309675	37336481	0.0416231	1.36045	2.75799e-06
NM_004968	ICA1	chr7	8152814	8302185	0.0266549	1.35845	0.000558571
NM_004696	SLC16A4	chr1	110905482	110933672	0.0219809	1.35096	1.20604e-06
NM_016246	HSD17B14	chr19	49316274	49339934	0.0150208	1.33528	0.240349
NM_000863	HTR1B	chr6	78171922	78173181	0.0188943	1.33328	0.00863008
NM_016816	OAS1	chr12	113344739	113369991	0.0055698	1.33163	0.000283789
NM_014068	PSORS1C1	chr6	31082608	31107840	0.0126398	1.31404	0.437924
NM_021947	SRR	chr17	2207240	2228554	0.0121662	-1.30568	0.177634
NM_001031701	NT5DC3	chr12	104166088	104234975	0.00596485	-1.30648	0.0021867
NM_024528	NKAP	chrX	119059013	119077735	0.000182853	-1.31363	0.585098
NM_021140	KDM6A	chrX	44732757	44971847	0.000245782	-1.3206	0.0243335
NM_003096	SNRPG	chr19	14600200	14600436	0.00150116	-1.32217	0.0466099
NM_004124	GMFB	chr14	54941209	54955744	0.0315952	-1.32832	0.0500599
NM_032290	ANKRD32	chr5	93979044	93989091	0.0384879	-1.32853	0.203351
NM_001040058	SPP1	chr4	88896802	88904568	0.0449314	-1.33809	0.0259789
NM_014548	TMOD2	chr15	52043794	52102343	0.0447546	-1.33813	1.96749e-05
NM_005044	PRKX	chrX	3522411	3631661	0.0253174	-1.33853	0.00160489
NM_004595	SMS	chrX	21958691	22012955	0.00876303	-1.3619	0.407492
NM_004187	KDM5C	chrX	53220653	53254604	0.000184217	-1.3721	0.15876
NM_012420	IFIT5	chr10	91174343	91180758	0.0478856	-1.37955	0.00175272
NM_006382	CDRT1	chr17	15517147	15517347	0.0130617	-1.38335	0.0256076
NM_001001330	REEP3	chr10	65383168	65384333	0.00756647	-1.38596	0.592297
NM_000351	STS	chrX	7137497	7272851	0.000199972	-1.3869	0.00203655
NM_000390	CHM	chrX	85116185	85302566	3.6568e-05	-1.39074	0.00153831
NM_001127500	MET	chr7	116312459	116438440	0.00985999	-1.39805	0.0428538
NM_000433	NCF2	chr1	183524697	183560011	0.0266575	-1.3984	0.00168451
NM_002381	MATN3	chr2	20191813	20212455	0.0206986	-1.41573	0.0282351
NM_001135565	HDHD1	chrX	6966916	7066223	0.00030009	-1.4178	0.109709
NM_152447	LRFN5	chr14	42076773	42373749	0.00125523	-1.42142	0.0368264
NM_015884	MBTPS2	chrX	21857754	21903542	0.00192648	-1.43437	0.00119545
NM_018112	TMEM38B	chr9	108456825	108538893	0.0254578	-1.43561	0.644664
NM_001005353	AK4	chr12	31768702	31769373	0.0245531	-1.44844	9.20287e-05
NM_019590	KIAA1217	chr10	23983675	24836772	0.0167696	-1.45535	0.00102547
NM_138799	MBOAT2	chr2	8992820	9143942	0.0108048	-1.46022	0.116493
NM_001412	EIF1AX	chr1	17012116	17012550	0.000204476	-1.46902	0.275465
NM_004493	HSD17B10	chrX	53458206	53461323	0.000433072	-1.47071	0.484846
NM_003844	TNFRSF10A	chr8	23048064	23082639	1.36691e-05	-1.47614	0.00144264
NM_000575	IL1A	chr2	113531492	113542971	0.0119684	-1.47804	4.10586e-05
NM_020437	ASPHD2	chr22	26825239	26839610	0.0131696	-1.48475	0.00364838
NM_016599	MYOZ2	chr4	120057021	120108937	0.0186328	-1.49372	0.328245
NM_018360	TXLNG	chrX	16804550	16862642	0.000886625	-1.49997	0.883522
NM_001144967	NEDD4L	chr18	55711619	56065389	0.0227109	-1.51986	0.00144014
NM_006306	SMC1A	chrX	53401070	53449618	0.00334616	-1.52089	0.0848901
NM_003410	ZFX	chrX	24167729	24234206	0.000154258	-1.52244	0.939011
NM_152405	JMY	chr5	78533287	78617948	0.0447635	-1.58535	0.000100611
NM_032510	PARD6G	chr18	77915115	78005397	0.00988686	-1.6818	0.198482
NM_015595	ARHGEF26	chr3	153838792	153975616	0.0337097	-1.75819	0.0024462
NM_152381	XIRP2	chr2	167759993	168116263	0.0155762	-1.77304	0.0200616
NM_000854	GSTT2	chr22	24299601	24303383	0.0207409	-1.92958	0.427176
NM_153711	FAM26E	chr6	116832787	116845955	0.000864656	-1.96827	0.0082872
NM_031956	TTC29	chr4	147628181	147866989	0.0416195	-2.02904	0.0511896
NM_006366	CAP2	chr6	17393736	17558023	0.0252438	-2.37781	0.689025
NM_022350	ERAP2	chr5	96211718	96255420	4.86237e-05	-2.66538	0.0185984
NM_004101	F2RL2	chr5	75911307	75919240	0.00493006	-3.42657	0.592

## Sheet: SCT
Table 2B. Genomic location of genes showing sex biased expression in syncytiotrophoblast (SCT)
Syncytiotrophoblast (SCT)
RefSeq Accession	Gene symbol	Genomic location	Start	Stop	p-value	FC	# of genes on autosomes	# of genes on sex chromosomes
NM_001122665	DDX3Y	chrY	15016019	15032390	0.000117594	13.596	217	43
NM_004681	EIF1AY	chrY	22737611	22755409	0.000439916	12.1536
NM_007125	UTY	chrY	15360259	15592553	1.92438e-05	11.5392
NM_001008	RPS4Y1	chrY	2709527	2734997	4.16435e-05	9.48721
NM_005058	RBMY1A1	chrY	24455004	24564028	0.000595291	6.45846
NM_022350	ERAP2	chr5	96211718	96255420	0.000160189	5.64102
NM_001006121	RBMY1B	chrY	24049765	24085295	0.00124744	4.6403
NM_004081	DAZ1	chrY	25275502	25345241	0.000309178	4.48114
NM_020363	DAZ2	chrY	26909216	26959626	0.000233054	4.23743
NM_003411	ZFY	chrY	2803322	2850547	0.000283965	4.05856
NM_004654	USP9Y	chrY	14813160	14972957	8.20173e-05	3.39403
NM_001146705	KDM5D	chrY	21867301	21906824	0.00052159	3.38849
NM_003679	KMO	chr1	241695434	241758944	0.0305027	2.80836
NM_139173	NHEDC1	chrY	13500641	13524675	0.0293399	2.78007
NM_001005852	CYorf15A	chrY	21729236	21752308	0.0383132	2.53202
NM_170723	CDY1	chrY	19990140	19992100	0.00104975	2.52494
NM_001312	CRIP2	chr14	105941131	105946500	0.0263411	2.40397
NM_004678	BPY2	chrY	27177048	27198251	0.00565342	2.37897
NM_022573	TSPY2	chrY	6114264	6117054	0.0094515	2.26388
NM_001077697	TSPY3	chrY	9324886	9327561	0.0186975	2.17545
NM_003308	TSPY1	chrY	9304574	9307178	0.0202718	2.09751
NM_001039567	RPS4Y2	chrY	22917954	22942918	0.00219369	2.0091
NM_002597	PDC	chr1	186412698	186430261	0.00970683	1.93692
NM_173591	C12orf64	chr12	80750134	80772870	0.0345172	1.92405
NM_052832	SLC26A7	chr8	92114873	92410378	0.0125586	1.88044
NM_015529	MOXD1	chr6	132617194	132722684	0.0138035	1.80001
NM_032576	CYorf15B	chrY	21754336	21768160	0.0372377	1.76098
NM_033273	ZNF479	chr7	62751672	62764434	0.0406639	1.74523
NM_001037668	DEFB107A	chr8	7669242	7673238	0.0123611	1.73006
NM_014932	NLGN1	chr3	173116244	174001116	0.0297658	1.72995
NM_001004697	OR2T5	chr1	248651890	248652837	0.0468389	1.72755
NM_014585	SLC40A1	chr2	190425316	190445613	0.0270099	1.71194
NM_001143	AMELY	chrY	6733959	6742068	0.00220377	1.69742
NM_001005201	OR8H3	chr11	55889849	55890787	0.00554146	1.65901
NM_001624	AIM1	chr6	106959730	107018335	0.0478403	1.63446
NM_033225	CSMD1	chr8	2795182	4852328	0.0394516	1.6336
NM_004676	PRY	chrY	25827587	25840726	0.0035325	1.63327
NM_001004689	OR2M3	chr1	248366370	248367308	6.49637e-05	1.62766
NM_023921	TAS2R10	chr12	10977916	10978957	0.0106233	1.62456
NM_030968	C1QTNF1	chr17	77020251	77045870	0.0462032	1.61832
NM_178276	SERINC5	chr5	79407050	79552222	0.0499447	1.61728
NM_013324	CISH	chr3	50643920	50649203	0.0302633	1.61406
NM_017576	KIF27	chr9	88430881	88438811	0.0272834	1.60959
NM_001130015	ANKRD33	chr12	52281744	52285592	0.00341281	1.60221
NM_002544	OMG	chr17	29621593	29624553	0.0168068	1.59639
NM_001025077	CELF2	chr10	11047284	11378674	0.0471856	1.59473
NM_152315	FAM55A	chr11	114392437	114430580	0.00506465	1.59345
NM_006207	PDGFRL	chr8	17434701	17500628	0.00761586	1.55975
NM_001130700	IPCEF1	chr6	154475631	154677900	0.0342349	1.55225
NM_001004750	OR51B6	chr11	5344961	5373676	0.0349426	1.55098
NM_001003799	TARP	chr7	38299244	38357589	0.0349488	1.54534
NM_012375	OR52A1	chr11	5172239	5207612	0.0444835	1.54415
NM_053039	UGT2B28	chr4	70146194	70288907	0.0306373	1.54356
NM_001012421	ANKRD20A2	chr9	69381981	69481673	0.0342661	1.53977
NM_001037633	SIL1	chr5	138282409	138534065	0.0218353	1.53928
NM_014879	P2RY14	chr3	150929905	150996157	0.00300924	1.53899
NM_004677	XKRY	chrY	19880860	19882440	0.0105833	1.5283
NM_139243	ADAD1	chr4	123300168	123350947	0.0137997	1.52287
NM_013262	MYLIP	chr6	16129317	16148479	0.0344874	1.52031
NM_182495	FAM55B	chr11	114533252	114579362	0.0157022	1.51239
NM_005629	SLC6A8	chrX	152780278	152962048	0.0272595	1.51055
NM_033409	C20orf54	chr20	740724	749131	0.000258225	1.5052
NM_024743	UGT2A3	chr4	70047444	70048006	0.0276058	1.50412
NM_024536	CHPF	chr2	220403669	220408509	0.0261928	1.50365
NM_012415	RAD54B	chr8	95384188	95487310	0.00229132	1.50335
NM_183058	LYZL2	chr10	30900708	30918691	0.0416531	1.49191
NM_005584	MAB21L1	chr13	36048319	36050830	0.00757674	1.4918
NM_153699	GSTA5	chr6	52696453	52710986	0.0400228	1.48579
NM_030630	C17orf28	chr17	72946837	72968882	0.0497638	1.48427
NM_001010971	SAMD13	chr1	84764049	84816479	0.0270967	1.47979
NM_001098486	SLC17A3	chr6	25845328	25882522	0.00567749	1.4787
NM_032664	FUT10	chr8	33228342	33330664	0.0481461	1.47478
NM_005946	MT1A	chr16	56672567	56673999	0.0266799	1.47145
NM_015886	PI15	chr8	75736772	75767264	0.00672612	1.4625
NM_014058	TMPRSS11E	chr4	69313180	69363322	0.0389123	1.46096
NM_001110359	RNASE9	chr14	21024611	21025228	0.0311128	1.45986
NM_025107	MYCT1	chr6	153019036	153045853	0.0440113	1.45749
NM_022159	ELTD1	chr1	79355449	79472418	0.0198741	1.45426
NM_001105206	LAMA4	chr6	112429961	112575912	0.000961437	1.45309
NM_001005175	OR52N4	chr11	5775967	5776936	0.0169514	1.4483
NM_001098800	MAGED4	chrX	51804923	51812368	0.0364727	1.44455
NM_024867	SPEF2	chr5	35617989	35814713	0.0147647	1.44189
NM_001164685	THEMIS	chr6	128024186	128239742	0.0192258	1.43671
NM_001123041	CCR2	chr3	46398970	46402419	0.0272111	1.43611
NM_001464	ADAM2	chr8	39601254	39695779	0.040865	1.43536
NM_000668	ADH1B	chr4	100226121	100242558	0.00365215	1.43354
NM_001005489	OR5B17	chr11	58125598	58126542	0.0407568	1.4317
NM_001005189	OR6Y1	chr1	158516918	158517895	0.0438901	1.4305
NM_006061	CRISP3	chr6	49695089	49712081	0.0394563	1.4303
NM_145016	GLYATL2	chr11	58601538	58612257	0.0423098	1.42677
NM_001080537	SNTN	chr3	63638364	63649771	7.66869e-05	1.42133
NM_023919	TAS2R7	chr12	10954131	10955226	0.0107606	1.41986
NM_024560	ACSS3	chr12	81471809	81649582	0.00225192	1.41312
NM_001080545	PPP1R1C	chr2	182850604	182994745	0.0286679	1.41271
NM_181780	BTLA	chr3	112184773	112218384	0.0415446	1.41055
NM_000337	SGCD	chr5	155753756	156193061	0.0470914	1.41019
NM_005589	ALDH6A1	chr14	74526851	74551196	0.0119388	1.40619
NM_007249	KLF12	chr13	74260149	74708066	0.00579244	1.40242
NM_001080504	RBM44	chr2	238707454	238751447	0.0219276	1.4012
NM_198721	COL25A1	chr4	109731877	110223799	0.0342703	1.40082
NM_021153	CDH19	chr18	64171321	64271409	0.0409684	1.39852
NM_016519	AMBN	chr4	71457993	71473005	0.0192253	1.39776
NM_001510	GRID2	chr4	93225808	94693649	0.00099399	1.3964
NM_000415	IAPP	chr12	21525818	21532416	0.0381172	1.3949
NM_145007	NLRP11	chr19	56296765	56343360	0.0470293	1.39422
NM_024817	THSD4	chr15	71433788	72075722	0.0303311	1.39338
NM_001004733	OR5B12	chr11	58206680	58207624	0.0273798	1.39253
NM_001134673	NFIA	chr1	61330931	61928465	0.0124496	1.38529
NM_198795	TDRD1	chr10	115939029	115992063	0.0118803	1.38334
NM_016368	ISYNA1	chr19	18545619	18548943	0.0411502	1.38302
NM_024421	DSC1	chr18	28709199	28742819	0.0171685	1.37848
NM_001077711	KRTAP27-1	chr21	31709331	31710012	0.00160139	1.37679
NM_001136506	SLC22A24	chr11	62885993	62911693	0.036522	1.36977
NM_006174	NPY5R	chr4	164265091	164273086	0.0105641	1.36934
NM_032147	USP44	chr12	95910879	95945263	0.0297815	1.36823
NM_173814	PRTG	chr15	55911596	56035177	0.040905	1.36688
NM_001004693	OR2T10	chr1	248756131	248757069	0.00944213	1.36183
NM_175733	SYT9	chr11	7260009	7490273	0.0327097	1.35858
NM_003140	SRY	chrY	2654896	2655792	0.0223551	1.35313
NM_024584	CCDC121	chr2	27848506	27851879	0.0214964	1.3531
NM_001080534	UNC13C	chr15	54527229	54920802	0.024668	1.3529
NM_033341	BIRC8	chr19	53792854	53794875	0.00807587	1.35255
NM_001172646	PLCB4	chr20	9076932	9461889	0.00160485	1.35048
NM_000086	CLN3	chr16	28477974	28505897	0.0309297	1.35029
NM_176881	TAS2R39	chr7	142880512	142881528	0.0478938	1.35028
NM_152698	FAM123C	chr2	131513113	131522659	0.0291161	1.34922
NM_006129	BMP1	chr8	22022431	22069839	0.0333677	1.3468
NM_003783	B3GALT2	chr1	193148175	193155784	0.0332658	1.34514
NM_000587	C7	chr5	40909599	40983041	0.00195131	1.3451
NM_001133	AFM	chr4	74347462	74369718	0.0485826	1.34489
NM_001109754	PTPRB	chr12	70914964	71031204	0.0498166	1.34441
NM_001942	DSG1	chr18	28898052	28936459	0.00734248	1.33966
NM_152548	FAM81B	chr5	94727048	94786144	0.0268575	1.33757
NM_030820	COL21A1	chr6	55921388	56258892	0.0186419	1.3347
NM_001005275	OR4A15	chr11	55135360	55136394	0.0152397	1.3329
NM_021571	CARD18	chr11	105008669	105009809	0.0372594	1.32888
NM_198152	UTS2D	chr3	190985348	191000040	0.0322816	1.32577
NM_004438	EPHA4	chr2	222282747	222437010	0.0131889	1.32244
NM_001963	EGF	chr4	110834050	110933419	0.0262588	1.32168
NM_156039	CSF3R	chr1	36931644	36948879	0.0469432	1.32039
NM_001155	ANXA6	chr5	150480268	150537367	0.0178579	1.31908
NM_033284	TBL1Y	chrY	6778727	6959724	0.0120302	1.31897
NM_001139444	BET3L	chr6	116816152	116866773	0.00898544	1.31875
NM_024736	GSDMD	chr8	144640488	144645232	0.00760156	1.31719
NM_006183	NTS	chr12	86268075	86276770	0.042129	1.31719
NM_006108	SPON1	chr11	13983914	14289656	0.0226383	1.31705
NM_024726	IQCA1	chr2	237232794	237416175	0.0354311	1.3143
NM_004426	PHC1	chr12	9068356	9094063	0.0351599	1.3094
NM_198992	SYT10	chr12	33528348	33592754	0.0365679	1.30901
NM_006529	GLRA3	chr4	175563198	175750465	0.0355152	1.30762
NM_001142800	EYS	chr6	65327299	65336170	0.0341149	1.30619
NM_001004701	OR4C16	chr11	55339604	55340536	0.0209048	1.30553
NM_001495	GFRA2	chr8	21549530	21646346	0.026483	1.30478
NM_020925	CACHD1	chr1	64936475	65158741	0.0418824	1.30387
NM_147182	KCNIP4	chr4	20730230	21950374	0.0395313	1.30348
NM_018201	TBC1D13	chr9	131549483	131572711	0.0285845	-1.30043
NM_145291	ZBTB49	chr4	4291978	4323513	0.0114006	-1.30236
NM_181701	QSOX2	chr9	139098179	139137687	0.00213114	-1.30273
NM_182488	USP12	chr13	27640293	27746424	0.00866098	-1.30601
NM_001412	EIF1AX	chrX	20142636	20159966	0.0436781	-1.30603
NM_177439	FTSJ1	chrX	48334549	48344752	0.0314408	-1.31015
NM_032306	ALKBH7	chr19	6372444	6375042	0.00226228	-1.31174
NM_006234	POLR2J	chr7	102113547	102119381	0.0444051	-1.31253
NM_000455	STK11	chr19	1205798	1228434	0.0244592	-1.31312
NM_001163438	LOC644538	chrX	134124968	134125774	0.0422295	-1.31329
NM_006494	ERF	chr19	42751721	42759273	0.0198138	-1.31465
NM_003502	AXIN1	chr16	337440	402464	0.0351037	-1.31487
NM_153331	KCTD6	chr3	58477830	58488083	0.0311004	-1.31505
NM_003920	TIMELESS	chr12	56810907	56843191	0.0262527	-1.31644
NM_002133	HMOX1	chr22	35777057	35790200	0.0295463	-1.31735
NM_005979	S100A13	chr1	153591275	153606574	0.0430926	-1.31849
NM_004240	TRIP10	chr19	6739707	6751537	0.0369047	-1.31865
NM_178518	TMEM102	chr17	7338762	7340998	0.047797	-1.32231
NM_003529	HIST1H3A	chr6	26020718	26021192	0.00340976	-1.32444
NM_017622	C17orf59	chr17	8091651	8093461	0.00132069	-1.32541
NM_022767	AEN	chr15	89164589	89175512	0.0341316	-1.32542
NM_001017967	MARVELD3	chr16	71660070	71675868	0.0147766	-1.32703
NM_015399	BRMS1	chr11	66104804	66112582	0.04649	-1.32953
NM_203376	TMEM81	chr1	205052257	205053588	0.0470169	-1.32965
NM_001168465	MAP7D2	chrX	20024831	20135035	0.0251971	-1.33064
NM_016484	PDZD11	chrX	69505680	69509872	0.0247378	-1.33239
NM_016400	C15orf63	chr15	44092621	44094787	0.000774206	-1.33401
NM_001037738	NPM1	chr5	170814120	170837888	0.00974013	-1.33537
NM_006716	DBF4	chr7	87505540	87538856	0.0353713	-1.3385
NM_007235	XPOT	chr12	64798233	64842464	0.0422162	-1.34056
NM_001198696	AIFM2	chr10	71857979	71892690	0.0209352	-1.34145
NM_015641	TES	chr7	115850581	115898837	0.0296654	-1.34155
NM_004359	CDC34	chr19	531730	542087	0.0370622	-1.34896
NM_020233	C17orf48	chr17	10600927	10614875	0.0105312	-1.35401
NM_145899	HMGA1	chr6	34204650	34214008	0.0365752	-1.35566
NM_020317	C1orf63	chr1	25568740	25664656	0.0231183	-1.35689
NM_025231	ZSCAN16	chr6	28092338	28097860	0.0284136	-1.35712
NM_001134375	CCNJ	chr10	97803151	97820627	0.0262849	-1.36165
NM_001806	CEBPG	chr19	33864236	33873592	0.0180638	-1.36401
NM_003567	BCAR3	chr1	94027344	94312706	0.0267275	-1.36934
NM_003969	UBE2M	chr19	59067079	59070335	0.0048129	-1.36984
NM_014415	ZBTB11	chr3	101395274	101396431	0.0269237	-1.37273
NM_014236	GNPAT	chr1	231376956	231413719	0.0357807	-1.37468
NM_030815	PDRG1	chr20	30532758	30539895	0.0278239	-1.37595
NM_006049	SNAPC5	chr15	66782666	66790146	0.0109216	-1.37704
NM_015675	GADD45B	chr19	2476135	2478257	0.0176883	-1.37824
NM_018053	XKR8	chr1	28285973	28294607	0.017864	-1.37842
NM_003951	SLC25A14	chrX	129473910	129507602	0.0375124	-1.38596
NM_031206	LAS1L	chrX	64732462	64754667	0.0335424	-1.39157
NM_016262	TUBE1	chr6	112391980	112408716	0.0152652	-1.39983
NM_001126121	SLC25A19	chr17	73269073	73285514	0.0200365	-1.40103
NM_004591	CCL20	chr2	228678558	228682280	0.0377922	-1.40468
NM_017895	DDX27	chr20	47835843	47860614	0.0288263	-1.40792
NM_014467	SRPX2	chrX	99899215	99926296	0.00653797	-1.4083
NM_018988	GFOD1	chr6	13358062	13487787	0.00337723	-1.41111
NM_005490	SH2D3A	chr19	6752171	6767480	0.0430067	-1.4142
NM_058181	C21orf57	chr21	47706267	47717665	0.0187688	-1.41565
NM_001170779	FAM122C	chrX	133941219	133988641	0.0150755	-1.41984
NM_001195223	ALG1L	chr3	125648118	125655882	0.0458325	-1.42555
NM_178558	ZNF680	chr7	63980262	64023488	0.0251517	-1.43284
NM_001014380	KATNAL1	chr13	30776767	30881621	0.0461529	-1.43409
NM_013306	SNX15	chr11	64794790	64808044	0.0205109	-1.4354
NM_153029	N4BP1	chr16	48572637	48644120	0.0296689	-1.43804
NM_032111	MRPL14	chr6	44081194	44095194	0.00784039	-1.4442
NM_015188	TBC1D12	chr10	96162352	96293868	0.0318968	-1.44443
NM_017495	RBM38	chr20	55966463	55984389	0.019145	-1.44804
NM_006110	CD2BP2	chr16	30364168	30366630	0.0380394	-1.45587
NM_005930	CTAGE5	chr14	39734496	39857717	0.0186391	-1.46254
NM_001077268	ZFYVE19	chr15	41099274	41106767	0.00608478	-1.46484
NM_001023570	IQCB1	chr3	121488610	121553926	0.0455685	-1.46605
NM_001099670	C8orf59	chr8	86129389	86132579	0.00102051	-1.46632
NM_198076	FAM36A	chr1	244998624	245008359	0.0407964	-1.46841
NM_152331	ACOT4	chr14	74058410	74062470	0.00987186	-1.47323
NM_021825	CCDC90B	chr11	82972498	82997414	0.023858	-1.47341
NM_012145	DTYMK	chr2	242615157	242626227	0.0180148	-1.47463
NM_001025248	DUT	chr15	48623621	48635570	0.0275235	-1.47989
NM_007220	CA5B	chrX	15756392	15805748	0.000615447	-1.48025
NM_017818	WDR8	chr1	3547331	3566651	0.0402527	-1.49419
NM_014930	ZNF510	chr9	99518147	99540338	0.023132	-1.49558
NM_173857	VN1R4	chr19	53769929	53770976	0.0185195	-1.50117
NM_152329	PPIL5	chr14	50065415	50081390	0.00282339	-1.51275
NM_006347	PPIH	chr1	43124048	43142429	0.00763529	-1.52406
NM_021934	C12orf44	chr12	52463760	52471279	0.0129178	-1.54449
NM_019045	WDR44	chrX	117480042	117583924	0.0363447	-1.55315
NM_002637	PHKA1	chrX	71798664	71934167	0.00480929	-1.55318
NM_019896	POLE4	chr2	75185775	75196859	0.0284261	-1.55405
NM_001440	EXTL3	chr8	28559131	28611204	0.0154021	-1.555
NM_001506	GPR32	chr19	51261715	51263211	0.0356307	-1.5565
NM_014369	PTPN18	chr2	131113618	131132144	0.00155247	-1.55793
NM_000165	GJA1	chr6	121756788	121770873	0.0435076	-1.55884
NM_021107	MRPS12	chr19	39421188	39423660	0.0367362	-1.58932
NM_000387	SLC25A20	chr3	48894364	48936329	0.00745091	-1.60126
NM_198279	CXorf23	chrX	19930978	19988416	0.00802035	-1.60284
NM_018169	C12orf35	chr12	32112353	32146421	0.0432851	-1.61681
NM_004183	BEST1	chr11	61717356	61732405	0.0382094	-1.6195
NM_001008394	EID3	chr12	104697542	104698983	0.0488739	-1.64642
NM_152511	DUSP18	chr22	31048038	31063872	0.0329053	-1.66229
NM_001136233	FAM48B2	chrX	24330474	24330700	0.04937	-1.7192
NM_024063	SPATA5L1	chr15	45694579	45713617	0.0455661	-1.74517
NM_003410	ZFX	chrX	24167729	24234206	0.00976154	-1.75954
NM_024776	SGK269	chr15	77405139	77472306	0.0396237	-1.7827
NM_018222	PARVA	chr11	12399103	12552345	0.0292538	-1.93927
NM_001039891	ZNF674	chrX	46358546	46404876	0.00437492	-2.04825
NM_006004	UQCRH	chr1	46769303	46782448	0.0119951	-2.10183
NM_173800	AQPEP	chr5	115298145	115363303	0.0445198	-2.24456

## Sheet: CT
Table 2C. Genomic location of genes showing sex biased expression in cytotrophoblast (CT)
Cytotrophoblast (CT)
RefSeq Accession	Gene symbol	Genomic location	Start	Stop	p-value	FC	# of genes on autosomes	# of genes on sex chromosomes
NM_001008	RPS4Y1	chrY	2709527	2734997	6.08933e-11	15.5041	74	24
NM_001122665	DDX3Y	chrY	15016019	15032390	5.22005e-09	15.2624
NM_004681	EIF1AY	chrY	22737611	22755409	4.34835e-11	14.5287
NM_007125	UTY	chrY	15360259	15592553	3.67485e-10	14.1565
NM_003411	ZFY	chrY	2803322	2850547	1.10646e-08	6.7775
NM_004654	USP9Y	chrY	14813160	14972957	4.6893e-07	5.28477
NM_001146705	KDM5D	chrY	21867301	21906824	4.86409e-11	4.6956
NM_004665	VNN2	chr6	133065009	133084598	0.0400217	2.80754
NM_001005852	CYorf15A	chrY	21729236	21752308	0.00358519	2.69092
NM_005554	KRT6A	chr12	52880958	52887022	0.0433831	2.39063
NM_032971	PCDH11Y	chrY	4868267	5610265	0.000542378	2.28051
NM_000518	HBB	chr11	5246694	5248427	0.0319734	2.12941
NM_198530	MXRA7	chr2	162196010	162197896	0.0185701	2.10739
NM_002164	IDO1	chr8	39770803	39785963	0.0114357	2.10061
NM_007115	TNFAIP6	chr2	152214105	152236560	0.0235224	1.96745
NM_001264	CDSN	chr6	31083352	31088203	0.00804808	1.9371
NM_000358	TGFBI	chr5	135364668	135399507	0.0362808	1.90364
NM_032576	CYorf15B	chrY	21754336	21768160	0.0233503	1.84783
NM_153211	TTC39C	chr18	21572737	21712991	0.00229428	1.84754
NM_004081	DAZ1	chrY	25275502	25345241	0.000244411	1.82142
NM_002984	CCL4	chr17	34431220	34433014	0.0313277	1.81053
NM_020363	DAZ2	chrY	26909216	26959626	0.000347445	1.7938
NM_032967	PCDH11X	chrX	91034304	91878229	0.00133999	1.77964
NM_001025077	CELF2	chr10	11047284	11378674	0.0381842	1.77255
NM_004054	C3AR1	chr12	8210907	8219013	0.0119811	1.73037
NM_000022	ADA	chr20	43248163	43280383	0.00443975	1.72646
NM_002841	PTPRG	chr3	61547243	62280573	0.0288749	1.67785
NM_001039567	RPS4Y2	chrY	22917954	22942918	0.00087386	1.6517
NM_013447	EMR2	chr19	14843205	14889353	0.0205596	1.5944
NM_013322	SNX10	chr7	26331515	26413949	0.0486837	1.58662
NM_007199	IRAK3	chr12	66583003	66642423	0.030698	1.5829
NM_002425	MMP10	chr11	102641233	102651359	0.0314668	1.57413
NM_004288	CYTIP	chr2	158271131	158300604	0.0262737	1.54797
NM_002499	NEO1	chr15	73344875	73597539	0.00382227	1.52718
NM_170672	RASGRP3	chr2	33661416	33789658	0.0314138	1.5271
NM_002350	LYN	chr8	56792372	56923939	0.0341156	1.52099
NM_000569	FCGR3A	chr1	161592986	161600996	0.0336215	1.48401
NM_004483	GCSH	chr1	168024570	168025719	0.0429439	1.48279
NM_007360	KLRK1	chr12	10524952	10560365	0.0197284	1.47954
NM_001198	PRDM1	chr6	106534195	106557814	0.0358027	1.46923
NM_015380	SAMM50	chr22	44351301	44392412	0.0200009	1.46747
NM_018214	LRRC1	chr6	53659295	53788919	0.00640736	1.46727
NM_004577	PSPH	chr7	152045597	152064352	0.00598712	1.46572
NM_000922	PDE3B	chr11	14665331	14892350	0.0386227	1.4513
NM_018092	NETO2	chr16	47115442	47177908	0.03114	1.44945
NM_025159	CXorf21	chrX	30576941	30595961	0.0051693	1.43317
NM_002340	LSS	chr21	47608360	47648691	0.0082133	1.42996
NM_002122	HLA-DQA1	chr6	32605134	32611429	0.0177563	1.42634
NM_013402	FADS1	chr11	61567097	61584463	0.00948635	1.42475
NM_018689	KIAA1199	chr15	81071712	81243999	0.0332187	1.4143
NM_002209	ITGAL	chr16	30484050	30534506	0.00728654	1.41249
NM_005591	MRE11A	chr11	94150466	94227040	0.0326489	1.40709
NM_025208	PDGFD	chr11	103777548	104035107	0.0272694	1.40617
NM_001080480	MBOAT1	chr6	20100947	20212630	0.0169084	1.40429
NM_004476	FOLH1	chr11	49847067	49896555	0.00612224	1.4034
NM_198196	CD96	chr3	111260856	111371216	0.0302103	1.40001
NM_033225	CSMD1	chr8	2795182	4852328	0.00648291	1.39797
NM_000956	PTGER2	chr14	52781113	52795324	0.0195289	1.39204
NM_017424	CECR1	chr22	17660192	17690779	0.0392909	1.3863
NM_000169	GLA	chrX	100652441	100662951	0.0262823	1.38042
NM_017923	MARCH1	chr4	164449049	164775283	0.00251685	1.38021
NM_001104587	SLFN11	chr17	33677324	33700626	0.0119298	1.37533
NM_152640	DCP1B	chr12	2055214	2113677	0.0281273	1.36817
NM_006422	AKAP3	chr12	4724612	4754343	0.00287345	1.36559
NM_001145775	FKBP5	chr6	35540962	35696360	0.0110504	1.35848
NM_032530	ZNF594	chr17	5084191	5086341	0.00104148	1.35719
NM_031301	APH1B	chr15	63569791	63598113	0.0390492	1.35356
NM_021097	SLC8A1	chr2	40339286	40680684	0.0105125	1.35244
NM_004192	ASMTL	chrX	1522032	1571822	0.00330081	1.35008
NM_005638	VAMP7	chrY	59213962	59276439	3.0824e-05	1.33576
NM_018950	HLA-F	chr6	29691237	29694289	0.0306948	1.33388
NM_019018	FAM105A	chr5	14581932	14611206	0.0024305	1.33328
NM_000919	PAM	chr5	102201523	102366809	0.0310833	1.33115
NM_152649	MLKL	chr16	74705753	74734796	0.000110068	1.33053
NM_005191	CD80	chr3	119243140	119278481	0.00933803	1.3251
NM_020185	DUSP22	chr6	292053	351355	0.0257259	1.32285
NM_025190	ANKRD36B	chr2	96542172	96578184	0.0319906	1.32231
NM_001773	CD34	chr1	208050319	208084747	0.0272268	1.32196
NM_001003760	KLHL31	chr6	53516396	53520070	0.0165382	1.30164
NM_020665	TMEM27	chrX	15645441	15683154	0.0124171	-1.31672
NM_006306	SMC1A	chrX	53401070	53449618	6.92292e-05	-1.32275
NM_001031716	OBFC2A	chr2	192542855	192552286	0.0116351	-1.3609
NM_023943	TMEM108	chr3	132757235	133115058	0.0269929	-1.36502
NM_173074	PIGF	chr2	46808076	46844455	0.0034327	-1.36548
NM_003410	ZFX	chrX	24167729	24234206	0.00195332	-1.37637
NM_173681	ATG9B	chr7	150538599	150721586	0.0421892	-1.38901
NM_032858	MAEL	chr1	166958346	166991451	0.0220598	-1.39689
NM_004187	KDM5C	chrX	53220653	53254604	0.000111195	-1.43703
NM_001001669	ARHGEF37	chr5	148961135	149014527	0.040691	-1.44989
NM_001015001	CKMT1A	chr15	43985084	43991420	0.0131028	-1.45294
NM_013275	ANKRD11	chrX	145701105	145701821	0.00935834	-1.45554
NM_020786	PDP2	chr16	66914436	66921855	0.0377524	-1.47265
NM_001137556	FAM25B	chr10	49203411	49207817	0.0172086	-1.48629
NM_001001786	BLID	chr11	121986062	121986923	0.0205018	-1.50057
NM_021140	KDM6A	chrX	44732757	44971847	0.000442371	-1.52832
NM_002923	RGS2	chr1	192778169	192781406	0.0116885	-1.54509
NM_000392	ABCC2	chr10	101542489	101611949	0.0161035	-1.54713
NM_012450	SLC13A4	chr7	135365985	135412952	0.0475769	-1.63636

## Sheet: AEC
Table 2D. Genomic location of genes showing sex biased expression in arterial endothelial cells (AEC)
Arterial endothelial cells (AEC)
RefSeq Accession	Gene symbol	Genomic location	Start	Stop	p-value	FC	# of genes on autosomes	# of genes on sex chromosomes
NM_001008	RPS4Y1	chrY	2709527	2734997	2.79449e-08	26.8911	42	28
NM_001122665	DDX3Y	chrY	15016019	15032390	7.68947e-09	18.2109
NM_004681	EIF1AY	chrY	22737611	22755409	2.55082e-08	16.164
NM_001005852	CYorf15A	chrY	21729236	21752308	0.00016892	4.82309
NM_007125	UTY	chrY	15360259	15592553	4.51173e-06	4.63093
NM_003411	ZFY	chrY	2803322	2850547	1.49892e-05	3.85576
NM_004654	USP9Y	chrY	14813160	14972957	6.54964e-05	3.8242
NM_000853	GSTT1	chr22	24376141	24384276	0.0329049	3.76012
NM_003617	RGS5	chr1	163112094	163187426	0.0232236	3.74918
NM_001146705	KDM5D	chrY	21867301	21906824	9.64718e-06	3.48731
NM_032623	C4orf49	chr4	140187317	140201492	0.0109245	2.6397
NM_033518	SLC38A5	chrX	48316920	48328565	0.000706213	2.34209
NM_033655	CNTNAP3	chr9	39072764	39288456	0.0322982	2.3086
NM_032576	CYorf15B	chrY	21754336	21768160	0.00220058	2.27428
NM_033655	CNTNAP3	chr9	43684902	43924049	0.0364857	2.27157
NM_002402	MEST	chr7	130126046	130146341	0.042249	2.15696
NM_001039567	RPS4Y2	chrY	22917954	22942918	0.0006744	1.91868
NM_032961	PCDH10	chr4	134070470	134112732	0.0222156	1.83426
NM_078481	CD97	chr19	14492213	14519535	0.0318918	1.68425
NM_015645	C1QTNF5	chr11	119209652	119211593	0.039268	1.57903
NM_006435	IFITM2	chr11	307915	309395	0.0320872	1.561
NM_016246	HSD17B14	chr19	49316274	49339934	0.0274748	1.49967
NM_001074	UGT2B7	chr4	69780640	69780918	0.0245252	1.4831
NM_005779	LHFPL2	chr5	77781038	77944648	0.0189176	1.47059
NM_017523	XAF1	chr17	6658794	6678966	0.0169072	1.42081
NM_002183	IL3RA	chrX	1455509	1501582	0.0406696	1.38663
NM_001128424	FAM198B	chr4	159045732	159094202	0.0473098	1.33311
NM_014430	CIDEB	chr14	24774302	24780655	0.0262212	1.32315
NM_018363	RNLS	chr10	90033621	90344287	0.0375968	1.31493
NM_015544	TMEM98	chr17	31254928	31268667	0.00353705	1.3146
NM_001007249	OR8G2	chr11	124095398	124096365	0.0318636	1.31315
NM_007220	CA5B	chrX	15756392	15805748	0.00451942	-1.30609
NM_001024822	RNASE12	chr14	21058439	21058882	0.0102001	-1.31304
NM_001190829	ZNF726	chr19	24097712	24104343	0.0484407	-1.31485
NM_000390	CHM	chrX	85116185	85302566	0.00477827	-1.31488
NM_130446	KLHL6	chr3	183205319	183273499	0.0413018	-1.31859
NM_001002814	RAB11FIP1	chr8	37716470	37757003	0.0306342	-1.32818
NM_003096	SNRPG	chr2	70508505	70520886	0.00836236	-1.32818
NM_004493	HSD17B10	chrX	53458206	53461323	0.000259883	-1.34497
NM_001007	RPS4X	chrX	71491892	71497150	0.00029639	-1.34712
NM_004187	KDM5C	chrX	53220653	53254604	0.00469416	-1.34736
NM_001135565	HDHD1	chrX	6966916	7066223	0.00214565	-1.3502
NM_006223	PIN4	chrX	71401520	71418194	0.0366806	-1.36087
NM_024114	TRIM48	chr11	55029658	55038595	0.00526371	-1.36294
NM_001031850	PSG6	chr19	43406240	43422043	0.0351132	-1.36303
NM_021140	KDM6A	chrX	44732757	44971847	0.024034	-1.36315
NM_001609	ACADSB	chr10	124768429	124817827	0.0300134	-1.36869
NM_005450	NOG	chr17	54671275	54672600	0.0227103	-1.36937
NM_001010853	PM20D2	chr6	89855769	89875284	0.0194455	-1.37408
NM_024579	C1orf54	chr1	150240600	150253327	0.0195351	-1.39161
NM_018665	DDX43	chr6	74104471	74127292	0.0147694	-1.39673
NM_032796	SYAP1	chrX	16737755	16783459	0.00156852	-1.40853
NM_003730	RNASET2	chr6	167343004	167370679	0.0171951	-1.40917
NM_020437	ASPHD2	chr22	26825239	26839610	0.0464794	-1.42108
NM_021063	HIST1H2BD	chr6	26158337	26171577	0.0292882	-1.422
NM_002498	NEK3	chr13	52706779	52733932	0.0413954	-1.43152
NM_003410	ZFX	chrX	24167729	24234206	0.000470449	-1.45082
NM_004650	PNPLA4	chrX	7866288	7895491	0.0398525	-1.45233
NM_001412	EIF1AX	chrX	17012116	17012550	0.00349165	-1.46551
NM_018360	TXLNG	chrX	16804550	16862642	0.00747576	-1.48496
NM_006306	SMC1A	chrX	53401070	53449618	0.00878357	-1.50055
NM_001412	EIF1AX	chrX	20142636	20159966	0.000375935	-1.50843
NM_152447	LRFN5	chr14	42076773	42373749	0.00416719	-1.62253
NM_005044	PRKX	chrX	3522411	3631661	0.00146587	-1.62362
NM_152999	STEAP2	chr7	89841000	89866992	0.0447586	-1.66262
NM_016599	MYOZ2	chr4	120057021	120108937	0.0082188	-1.67614
NM_032510	PARD6G	chr18	77915115	78005397	0.0244071	-1.91072
NM_006528	TFPI2	chr7	93514727	93520360	0.0415005	-2.24124
NM_000854	GSTT2	chr22	24299601	24303383	0.0316389	-2.35418
NM_004101	F2RL2	chr5	75911307	75919240	0.00868212	-4.91517

## Sheet: VEC
Table 2E. Genomic location of genes showing sex biased expression in venous endothelial cells (VEC)
Venous endothelial cells (VEC)
RefSeq Accession	Gene symbol	Genomic location	Start	Stop	p-value	FC	# of genes on autosomes	# of genes on sex chromosomes
NM_001008	RPS4Y1	chrY	2709527	2734997	1.45754e-08	18.8141	122	40
NM_004681	EIF1AY	chrY	22737611	22755409	7.22668e-08	18.6199
NM_001122665	DDX3Y	chrY	15016019	15032390	2.23448e-07	12.5016
NM_001005852	CYorf15A	chrY	21729236	21752308	1.30881e-05	5.79298
NM_004654	USP9Y	chrY	14813160	14972957	4.58236e-06	4.79801
NM_007125	UTY	chrY	15360259	15592553	4.21145e-05	4.78388
NM_144765	MPZL2	chr11	118124134	118135009	0.0467955	3.92192
NM_001146705	KDM5D	chrY	21867301	21906824	3.5543e-05	3.72128
NM_003411	ZFY	chrY	2803322	2850547	6.15071e-06	3.69197
NM_030923	TMEM163	chr2	135213333	135476578	0.00703969	3.64122
NM_032576	CYorf15B	chrY	21754336	21768160	0.00660623	3.07976
NM_020742	NLGN4X	chrX	5808067	6146904	0.00713071	3.06144
NM_000584	IL8	chr4	74606275	74609433	0.0436613	2.40768
NM_025208	PDGFD	chr11	103777548	104035107	0.0133283	2.0048
NM_003786	ABCC3	chr17	48712081	48769063	0.0494057	1.9714
NM_001018100	GCOM1	chr15	57884102	58074960	0.037967	1.96538
NM_002203	ITGA2	chr5	52285156	52390609	0.0310525	1.87709
NM_133178	PTPRU	chr1	29563028	29653316	0.0103812	1.87559
NM_001039567	RPS4Y2	chrY	22917954	22942918	0.000221543	1.85768
NM_001195144	ANKRD44	chr2	197831745	198175495	0.0478154	1.85525
NM_014398	LAMP3	chr3	182840003	182880635	0.0172678	1.85321
NM_199342	CCDC23	chr1	43272723	43282929	0.0283085	1.78832
NM_003898	SYNJ2	chr6	158402919	158520208	0.0334894	1.76554
NM_018698	NXT2	chrX	108779010	108787919	0.0444608	1.68697
NM_030666	SERPINB1	chr6	2832566	2842240	0.0255954	1.65671
NM_014331	SLC7A11	chr4	139085247	139163503	0.0113352	1.60896
NM_001164741	ARHGAP4	chrX	153172830	153191714	0.0168425	1.60546
NM_206943	LTBP1	chr2	33172392	33624576	0.0382284	1.58989
NM_001145440	TYW1B	chr7	72039500	72298803	0.00885689	1.58166
NM_001086	AADAC	chr3	151531861	151546276	0.0122693	1.5251
NM_018349	MCTP2	chr15	94774951	95023633	0.046953	1.51541
NM_020223	FAM20C	chr7	193242	208980	0.00152825	1.49486
NM_016020	TFB1M	chr6	155578593	155635625	0.0286347	1.48221
NM_018379	FAM63A	chr1	150965682	150980841	0.0495243	1.45661
NM_003166	SULT1A3	chr16	29465859	29476283	0.00211588	1.45104
NM_001025101	MBP	chr18	74690789	74844774	0.0337411	1.4508
NM_001040716	PC	chr11	66615993	66725847	0.0392031	1.44946
NM_000904	NQO2	chr6	2994232	3019996	0.00203583	1.4353
NM_000185	SERPIND1	chr22	21128383	21142008	0.0298818	1.4159
NM_032199	ARID5B	chr10	63661059	63856703	0.0323017	1.41366
NM_000402	G6PD	chrX	153759606	153775787	0.0137986	1.40688
NM_003166	SULT1A3	chr16	30205201	30215650	0.00168115	1.40381
NM_000863	HTR1B	chr6	78171922	78173181	0.00362564	1.39193
NM_018969	GPR173	chrX	53078506	53109797	0.0465401	1.37439
NM_144649	TMEM71	chr8	133722191	133772828	0.0324956	1.373
NM_024494	WNT2B	chr1	113009163	113065288	0.0486189	1.36964
NM_005410	SEPP1	chr5	42799982	42812034	0.0125282	1.36847
NM_006378	SEMA4D	chr9	91992152	92112899	0.0473933	1.36498
NM_002784	PSG9	chr19	43757434	43773680	0.022753	1.3609
NM_005560	LAMA5	chr20	60884115	60942368	0.0346749	1.35663
NM_016932	SIX2	chr2	45232321	45236542	0.0130927	1.35401
NM_005689	ABCB6	chr2	220074494	220083673	0.0204692	1.35323
NM_024636	STEAP4	chr7	87905744	87936209	0.00638755	1.34616
NM_006294	UQCRB	chr8	97242734	97247862	0.0212571	1.34301
NM_002089	CXCL2	chr4	74962752	74965010	0.00590053	1.33114
NM_025027	ZNF606	chr19	58513429	58518570	0.0231885	1.32683
NM_001077624	ZNF846	chr19	9868151	9875712	0.0435371	1.32543
NM_207352	CYP4V2	chr4	187112674	187134612	0.0367048	1.31676
NM_003335	UBA7	chr3	49842638	49851423	0.0300469	1.30817
NM_007314	ABL2	chr1	179073183	179198736	0.0393768	-1.31294
NM_015627	LDLRAP1	chr1	25870071	25895377	0.0330635	-1.31475
NM_019891	ERO1LB	chr1	236378855	236445285	0.000394248	-1.31603
NM_004337	OSGIN2	chr8	90914096	90940096	0.0369946	-1.31993
NM_005780	LHFP	chr13	39917029	40177356	0.0366598	-1.32116
NM_003618	MAP4K3	chr2	39476407	39664442	0.0103465	-1.32821
NM_001146	ANGPT1	chr8	108261710	108510283	0.0232982	-1.32969
NM_015881	DKK3	chr11	11984543	12030917	0.0325327	-1.33177
NM_182765	HECTD2	chr10	93170101	93274586	0.00878162	-1.33543
NM_198524	TEX9	chr15	56657644	56738072	0.00331214	-1.33586
NM_020698	TMCC3	chr12	94962037	95044324	0.00666724	-1.33591
NM_001105539	ZBTB10	chr8	81397854	81432767	0.00368796	-1.33937
NM_014060	MCTS1	chrX	119737835	119746334	0.0432554	-1.34501
NM_001167	XIAP	chrX	122993877	123047829	0.0207186	-1.35468
NM_001010883	FAM102B	chr1	109103099	109181949	0.0367001	-1.35903
NM_198150	ARSK	chr5	94890825	94940806	0.0252004	-1.3603
NM_007288	MME	chr3	154797436	154901518	0.00848135	-1.36136
NM_001356	DDX3X	chrX	41192651	41223725	0.00243623	-1.36231
NM_003175	XCL2	chr1	168510002	168513235	0.0186228	-1.36426
NM_005766	FARP1	chr13	98794816	99102023	0.00587695	-1.37058
NM_001081550	THOC2	chrX	122735726	122866915	0.00408675	-1.37099
NM_001448	GPC4	chrX	132434131	132549518	0.00224928	-1.37297
NM_178450	2012-03-03	chr5	126205275	126366250	0.0130537	-1.37321
NM_000381	MID1	chrX	10413596	10851773	0.00933388	-1.37551
NM_206923	YY2	chrX	21874105	21876845	0.00482224	-1.37852
NM_001412	EIF1AX	chrX	20142636	20159966	0.00793457	-1.38142
NM_031206	LAS1L	chrX	64732462	64754667	0.0300599	-1.38544
NM_024528	NKAP	chrX	119059013	119077735	0.0320683	-1.38574
NM_018423	STYK1	chr12	10771538	10826891	0.0175005	-1.38604
NM_005523	HOXA11	chr7	27220776	27224847	0.00448384	-1.38688
NM_000153	GALC	chr14	88398939	88459907	0.0063427	-1.39534
NM_003372	VBP1	chrX	154444550	154468098	0.0112131	-1.39591
NM_004187	KDM5C	chrX	53220653	53254604	0.00163267	-1.39729
NM_004566	PFKFB3	chr10	6186894	6277503	0.0305671	-1.39768
NM_024518	ULBP3	chr6	150384286	150390231	0.00631459	-1.40211
NM_005836	HRSP12	chr8	99114567	99129418	0.0174238	-1.40377
NM_000943	PPIC	chr5	122359024	122372425	0.023745	-1.41378
NM_024576	OGFRL1	chr6	71998477	72012233	0.0230271	-1.41638
NM_032291	SGIP1	chr1	66999066	67210768	0.000817743	-1.4209
NM_001031701	NT5DC3	chr12	104166088	104234975	0.0365631	-1.42546
NM_000351	STS	chrX	7137497	7272851	0.00260944	-1.445
NM_017416	IL1RAPL2	chrX	103810996	105011822	0.02236	-1.44878
NM_004529	MLLT3	chr9	20341663	20622542	0.0371002	-1.46102
NM_000575	IL1A	chr2	113531492	113542971	0.0413159	-1.46404
NM_006996	SLC19A2	chr1	169432465	169455241	0.0483953	-1.46683
NM_000390	CHM	chrX	85116185	85302566	0.000480243	-1.47098
NM_030650	KIAA1715	chr2	176788650	176867022	0.0496362	-1.47248
NM_001412	EIF1AX	chr1	17012116	17012550	0.00460568	-1.47253
NM_152432	ARHGAP42	chr11	100784183	100859600	0.0484579	-1.48048
NM_004815	ARHGAP29	chr1	94637307	94713133	0.0327992	-1.48348
NM_001135565	HDHD1	chrX	6966916	7066223	0.0153087	-1.48879
NM_003813	ADAM21	chr14	70924217	70926622	0.0237491	-1.49425
NM_004595	SMS	chrX	21958691	22012955	0.0206097	-1.50149
NM_018360	TXLNG	chrX	16804550	16862642	0.0284913	-1.51514
NM_152588	TMTC2	chr12	83080934	83528081	0.0141499	-1.51711
NM_001033045	GPR155	chr2	175296375	175351843	0.0333022	-1.51775
NM_015520	MAGI1	chr3	65339906	66024509	0.00952865	-1.52122
NM_004541	NDUFA1	chrX	119005450	119010625	0.0273181	-1.52796
NM_138799	MBOAT2	chr2	8992820	9143942	0.0474394	-1.52842
NM_152487	TMEM56	chr1	95582894	95663163	0.0446786	-1.5346
NM_003844	TNFRSF10A	chr8	23048064	23082639	0.0245777	-1.53756
NM_006306	SMC1A	chrX	53401070	53449618	0.029969	-1.54151
NM_004267	CHST2	chr3	142838173	142841812	0.0162946	-1.54217
NM_020437	ASPHD2	chr22	26825239	26839610	0.0345769	-1.55127
NM_014787	DNAJC6	chr1	65720145	65881689	0.033117	-1.55137
NM_006382	CDRT1	chr17	15517147	15517347	0.00681572	-1.56153
NM_018490	LGR4	chr11	27387231	27494322	0.0184111	-1.57124
NM_001005353	AK4	chr12	31768702	31769373	0.0420045	-1.57661
NM_003866	INPP4B	chr4	142949186	143395561	0.0127188	-1.5784
NM_032184	SYDE2	chr1	85623356	85667407	0.0126802	-1.58651
NM_001142800	EYS	chr6	65523276	65532827	0.00116581	-1.59037
NM_001905	CTPS	chr1	41445007	41478235	0.0410161	-1.59397
NM_178821	WDR69	chr2	228735770	228789060	0.010445	-1.59636
NM_003410	ZFX	chrX	24167729	24234206	0.00116106	-1.5976
NM_018112	TMEM38B	chr9	108456825	108538893	0.0316778	-1.60811
NM_004493	HSD17B10	chrX	53458206	53461323	0.00299683	-1.6082
NM_001040058	SPP1	chr4	88896802	88904568	0.014795	-1.6147
NM_032021	TMEM133	chr11	100862800	100864666	0.0274464	-1.6351
NM_013390	TMEM2	chr9	74298282	74383408	0.0473001	-1.65054
NM_002381	MATN3	chr2	20191813	20212455	0.0143474	-1.68046
NM_015884	MBTPS2	chrX	21857754	21903542	2.88197e-05	-1.70101
NM_018211	RAVER2	chr1	65210778	65298912	0.0477767	-1.71508
NM_006100	ST3GAL6	chr3	98451129	98514094	0.0175469	-1.75834
NM_007036	ESM1	chr5	54273692	54281491	0.0197127	-1.80376
NM_177949	ARMCX2	chrX	100910267	100914876	0.0480889	-1.81704
NM_001144967	NEDD4L	chr18	55711619	56065389	0.0357765	-1.82394
NM_013250	ZNF215	chr11	6947654	7005861	0.0284988	-1.84281
NM_015595	ARHGEF26	chr3	153838792	153975616	0.00384504	-1.85166
NM_025214	CCDC68	chr18	52568793	52626691	0.0292197	-1.95425
NM_001444	FABP5	chr11	59548559	59549224	0.0284186	-1.99168
NM_130772	S100Z	chr5	76145826	76216851	0.00964114	-1.99977
NM_001444	FABP5	chr8	82192760	82197008	0.0255105	-2.00442
NM_005264	GFRA1	chr10	117822953	118032979	0.0215335	-2.01391
NM_152665	TCTEX1D1	chr1	67218142	67244470	0.0405057	-2.02406
NM_000426	LAMA2	chr6	129204342	129837714	0.0167943	-2.02835
NM_005386	NNAT	chr20	36149607	36152095	0.00935247	-2.17986
NM_152405	JMY	chr5	78533287	78617948	0.00610488	-2.25701
NM_175856	CHSY3	chr5	129240523	129522327	0.0236274	-2.2996
NM_153711	FAM26E	chr6	116832787	116845955	0.030226	-2.42606
NM_000885	ITGA4	chr2	182321619	182402497	0.0465736	-2.55079
NM_012302	LPHN2	chr1	81771851	82459719	0.0174976	-2.63277
NM_004464	FGF5	chr4	81187742	81212171	0.0317111	-2.72092
NM_198465	NRK	chrX	105066536	105202602	0.00522086	-4.72967
