# Supplementary material for: The Human Placental Sexome Differs between Trophoblast Epithelium and Villous Vessel Endothelium
Source: PLoS One. 2013 Oct 29;8(10):e79233. doi: 10.1371/journal.pone.0079233 (PMC3812163; doi:10.1371/journal.pone.0079233)
Supplement: Table S6 — Molecular functions displaying sex bias in endothelium and epithelium (Pathway studio). (XLS) [file pone.0079233.s012.xls]

## Sheet: Molecular functions
Table S6. Molecular functions displaying sex bias in endothelium and epithelium (Pathway studio).
Molecular function_endothelium	Total Entities	Overlapping Entities	p-value
oxidoreductase activity, acting on single donors with incorporation of molecular oxygen, incorporation of two atoms of oxygen	99	ASPHD2,KDM6A,KDM5C,KDM5D,UTY	7.81431e-06
estradiol 17-beta-dehydrogenase activity	13	HSD17B10,HSD17B14	0.000566866
oxidoreductase activity	769	ASPHD2,HMOX1,HSD17B10,KDM6A,KDM5C,KDM5D,UTY,HSD17B14	0.00117771
serine racemase activity	1	SRR	0.00274275
threonine racemase activity	1	SRR	0.00274275
D-serine ammonia-lyase activity	1	SRR	0.00274275
hepatocyte growth factor receptor activity	1	MET	0.00274275
acetoacetyl-CoA reductase activity	1	HSD17B10	0.00274275
3-hydroxy-2-methylbutyryl-CoA dehydrogenase activity	1	HSD17B10	0.00274275
cholate 7-alpha-dehydrogenase activity	1	HSD17B10	0.00274275
actin binding	382	CAP2,XIRP2,GMFB,TMOD2,JMY	0.00397866
glutathione transferase activity	36	GSTT1,GSTT2	0.00439608
steryl-sulfatase activity	2	STS	0.0054781
spermidine synthase activity	2	SMS	0.0054781
interleukin-1, Type I receptor binding	2	IL1A	0.0054781
interleukin-3 receptor activity	2	CSF2RB	0.0054781
interleukin-5 receptor activity	2	CSF2RB	0.0054781
K63-linked polyubiquitin binding	3	UIMC1	0.00820605
death receptor activity	3	TNFRSF10A	0.00820605
L-serine ammonia-lyase activity	3	SRR	0.00820605
spermine synthase activity	3	SMS	0.00820605
sodium channel inhibitor activity	3	NEDD4L	0.00820605
rRNA binding	50	RPS4Y2,RPS4Y1	0.00833969
phospholipid scramblase activity	4	PLSCR4	0.0109266
testosterone 17-beta-dehydrogenase (NADP+) activity	4	HSD17B14	0.0109266
heme oxygenase (decyclizing) activity	4	HMOX1	0.0109266
Rab geranylgeranyltransferase activity	4	CHM	0.0109266
TRAIL binding	5	TNFRSF10A	0.0136399
2'-5'-oligoadenylate synthetase activity	5	OAS1	0.0136399
peptide-aspartate beta-dioxygenase activity	5	ASPHD2	0.0136399
1-acylglycerophosphocholine O-acyltransferase activity	6	MBOAT2	0.0163458
thrombin receptor activity	6	F2RL2	0.0163458
glycine transmembrane transporter activity	8	SLC38A5	0.0217356
protein phosphatase 2B binding	8	MYOZ2	0.0217356
3-hydroxyacyl-CoA dehydrogenase activity	8	HSD17B10	0.0217356
CARD domain binding	8	CARD11	0.0217356
sodium channel regulator activity	9	NEDD4L	0.0244197
1-acylglycerol-3-phosphate O-acyltransferase activity	9	MBOAT2	0.0244197
cytokine activity	232	SPP1,IL1A,TNFSF18	0.0259592
transferase activity	1562	MET,OAS1,GSTT1,GSTT2,PRKX,SMS,GGT5,AK4,MBOAT2	0.0262687
translation initiation factor activity	93	EIF1AX,EIF1AY	0.0270111
co-SMAD binding	10	USP9Y	0.0270964
phospholipase D activity	10	HMOX1	0.0270964
nucleotide kinase activity	10	AK4	0.0270964
cAMP-dependent protein kinase activity	11	PRKX	0.0297659
gamma-glutamyltransferase activity	11	GGT5	0.0297659
RNA binding	866	OAS1,EIF1AX,EIF1AY,DDX3Y,RPS4Y1,SNRPG	0.0312501
serotonin binding	12	HTR1B	0.0324283
superoxide-generating NADPH oxidase activity	13	NCF2	0.0350834
adenylate kinase activity	13	AK4	0.0350834
guanylate kinase activity	14	CARD11	0.0377313
phosphotransferase activity, phosphate group as acceptor	14	AK4	0.0377313
tropomyosin binding	15	TMOD2	0.0403721
interleukin-1 receptor binding	15	IL1A	0.0403721
retinoid X receptor binding	16	UIMC1	0.0430057
platelet-derived growth factor receptor binding	16	PDGFD	0.0430057
serotonin receptor activity	16	HTR1B	0.0430057
glycine binding	18	SRR	0.0482517
monocarboxylic acid transmembrane transporter activity	18	SLC16A4	0.0482517
Rac GTPase binding	18	NCF2	0.0482517
phospholipase binding	18	MET	0.0482517
glutathione peroxidase activity	18	GSTT1	0.0482517
Molecular function_epithelium	Total Entities	Overlapping Entities	p-value
haptoglobin binding	3	HBB,HBA1,HBA2	2.50573e-07
oxygen transporter activity	25	HBB,HBG1,HBA1,HBA2	1.77784e-05
oxygen binding	60	CYP1B1,HBB,HBG1,HBA1,HBA2	3.97403e-05
hydrolase activity	1720	MMP9,MMP1,MMP3,LPL,GLS,PAPPA,PLA2G7,MRE11A,PLCB4,PTPRB,PTPRG,MMP10,ACPP,CTSL2,USP9Y,VNN1,VNN2,ADAM19,NAAA,PSPH,DDX3Y,IMPA2,PDP2,PHOSPHO1,NUDT12	8.35012e-05
MHC class II receptor activity	14	HLA-DQB1,HLA-DQA1,HLA-DQA2	8.66397e-05
Rab GTPase activator activity	71	TBC1D3B,TBC1D3G,TBC1D3H,TBC1D3F,TBC1D8	8.95747e-05
peroxidase activity	40	HBB,GPX7,HBA1,HBA2	0.000119278
hemoglobin alpha binding	3	HBB,HBG1	0.000119508
pantetheine hydrolase activity	3	VNN1,VNN2	0.000119508
metallopeptidase activity	189	MMP9,MMP1,MMP3,PAPPA,MMP10,ADAM19,ERAP2	0.000210662
calcium ion binding	816	ELTD1,CDH2,MMP1,MMP3,CASQ1,PLCB4,CD97,MMP10,TBC1D8,SPARCL1,EMR2,PSPH,PCDH11X,PCDH11Y,PCDH18	0.000225114
metalloendopeptidase activity	142	MMP9,MMP1,MMP3,PAPPA,MMP10,ADAM19	0.000298054
Wnt receptor activity	22	SFRP4,FZD5,FRZB	0.000353142
oxidoreductase activity, acting on single donors with incorporation of molecular oxygen, incorporation of two atoms of oxygen	99	ALOX5,KDM6A,KDM5C,KDM5D,UTY	0.000426794
metal ion binding	3587	MOXD1,ZSCAN16,ZMAT1,ZNF717,TNFSF10,ALOX5,MMP9,SMAD3,MMP1,MMP3,ZNF354B,CYP1B1,ABP1,PAPPA,HBB,SNAI2,PRDM1,HBG1,HBA1,MMP10,PAM,ZEB2,KDM6A,COLEC12,ADAM19,KDM5C,ERAP2,PSPH,ZFY,HBA2,ZFX,IMPA2,PDP2,KDM5D,PHOSPHO1,UTY,ZNF674,NUDT12	0.000828968
Wnt-protein binding	30	SFRP4,FZD5,FRZB	0.000897025
oxidoreductase activity	769	MOXD1,ALOX5,CYP1B1,ABP1,NOX4,GPX7,CBR1,PAM,CRYZ,KDM6A,KDM5C,KDM5D,UTY	0.00127728
translation activator activity	9	DAZ1,DAZ2	0.0013986
co-SMAD binding	10	SMAD3,USP9Y	0.00174098
serotonin binding	12	HTR2B,HTR1F	0.00253224
heme binding	230	CYP1B1,NOX4,HBB,HBG1,HBA1,HBA2	0.00356101
GTPase activator activity	241	TBC1D3B,TBC1D3G,TBC1D3H,A2M,TBC1D3F,TBC1D8	0.00446773
serotonin receptor activity	16	HTR2B,HTR1F	0.00452809
PDZ domain binding	106	GJA1,SFRP4,FZD5,FRZB	0.00469329
transmembrane receptor protein tyrosine phosphatase activity	17	PTPRB,PTPRG	0.00511055
collagen binding	57	MMP9,SMAD3,SRGN	0.00570595
transforming growth factor beta receptor binding	18	TGFB1,SMAD3	0.00572554
low-density lipoprotein particle binding	18	SCARB1,COLEC12	0.00572554
chemokine activity	59	IL8,CXCL10,CXCL11	0.00628142
hemoglobin beta binding	1	HBB	0.00634518
high-density lipoprotein particle receptor activity	1	SCARB1	0.00634518
methylputrescine oxidase activity	1	ABP1	0.00634518
propane-1,3-diamine oxidase activity	1	ABP1	0.00634518
diamine oxidase activity	1	ABP1	0.00634518
histamine oxidase activity	1	ABP1	0.00634518
peptidylglycine monooxygenase activity	1	PAM	0.00634518
phosphoethanolamine-phosphocholine phosphatase activity	1	PHOSPHO1	0.00634518
peptidyl-dipeptidase inhibitor activity	1	GPC3	0.00634518
NAD+ diphosphatase activity	1	NUDT12	0.00634518
pristanate-CoA ligase activity	1	SLC27A2	0.00634518
phytanate-CoA ligase activity	1	SLC27A2	0.00634518
lanosterol synthase activity	1	LSS	0.00634518
peptidylamidoglycolate lyase activity	1	PAM	0.00634518
hydrolase activity, acting on carbon-nitrogen (but not peptide) bonds	22	VNN1,VNN2	0.00850219
copper ion binding	69	MOXD1,ABP1,PAM	0.0096689
receptor binding	375	CNTNAP3,GJA1,TNFSF10,CXCL10,LPL,CD86,A2M	0.0102059
RNA polymerase II activating transcription factor binding	2	SMAD3	0.0126504
interleukin-1, Type I receptor binding	2	IL1RN	0.0126504
interleukin-8 receptor binding	2	IL8	0.0126504
NADH binding	2	CRYZ	0.0126504
oxygen sensor activity	2	NOX4	0.0126504
15-hydroxyprostaglandin dehydrogenase (NADP+) activity	2	CBR1	0.0126504
prostaglandin-E2 9-reductase activity	2	CBR1	0.0126504
arachidonate 5-lipoxygenase activity	2	ALOX5	0.0126504
[pyruvate dehydrogenase (lipoamide)] phosphatase activity	2	PDP2	0.0126504
glutaminase activity	2	GLS	0.0126504
MHC class Ib receptor activity	2	KLRK1	0.0126504
sodium:sulfate symporter activity	2	SLC13A4	0.0126504
mRNA 3'-UTR binding	27	CRYZ,DAZ2	0.0126543
fibronectin binding	28	MMP9,FSTL3	0.0135715
lipid transporter activity	28	SCARB1,APOD	0.0135715
phosphatidylinositol phospholipase C activity	30	HTR2B,PLCB4	0.0154896
phosphatase activity	152	PTPRB,PTPRG,PSPH,PHOSPHO1	0.0161621
cytokine activity	232	TNFSF10,CXCL10,IL1RN,CXCL11,GREM1	0.0164009
organic acid binding	3	HBA1	0.0189158
kininogen binding	3	CTSL2	0.0189158
tumor necrosis factor binding	3	A2M	0.0189158
triglyceride binding	3	LPL	0.0189158
acetylserotonin O-methyltransferase activity	3	ASMTL	0.0189158
hyaluronan synthase activity	3	HAS2	0.0189158
calcium-dependent protein kinase inhibitor activity	3	CAMK2N1	0.0189158
ethanolaminephosphotransferase activity	3	PIGF	0.0189158
oxidoreductase activity, acting on NADH or NADPH, oxygen as acceptor	3	NOX4	0.0189158
phosphoserine phosphatase activity	3	PSPH	0.0189158
inositol-1(or 4)-monophosphatase activity	3	IMPA2	0.0189158
magnesium-dependent protein serine-threonine phosphatase activity	3	PDP2	0.0189158
riboflavin transporter activity	3	GPR172B	0.0189158
fatty acid binding	34	FABP4,FABP5	0.0196495
aminopeptidase activity	37	CTSL2,ERAP2	0.023041
hydrolase activity, acting on carbon-nitrogen (but not peptide) bonds, in linear amides	38	VNN1,VNN2	0.0242213
interleukin-8 binding	4	A2M	0.0251417
apolipoprotein A-I binding	4	SCARB1	0.0251417
protein-L-isoaspartate (D-aspartate) O-methyltransferase activity	4	PCMTD2	0.0251417
oxidoreductase activity, acting on paired donors, with incorporation or reduction of molecular oxygen, reduced ascorbate as one donor, and incorporation of one atom of oxygen	4	PAM	0.0251417
dopamine beta-monooxygenase activity	4	MOXD1	0.0251417
NADPH:quinone reductase activity	4	CRYZ	0.0251417
peptidase activity	664	MMP9,MMP1,MMP3,PAPPA,MMP10,CTSL2,USP9Y,ADAM19,ERAP2	0.0261116
DNA clamp loader activity	5	RFC1	0.0313284
lipopolysaccharide receptor activity	5	SCARB1	0.0313284
1-alkyl-2-acetylglycerophosphocholine esterase activity	5	PLA2G7	0.0313284
very long-chain fatty acid-CoA ligase activity	5	SLC27A2	0.0313284
natural killer cell receptor activity	5	KLRK1	0.0313284
transforming growth factor beta receptor, pathway-specific cytoplasmic mediator activity	5	SMAD3	0.0313284
protein homodimerization activity	582	TGFB1,SCARB1,SMAD3,KLRK1,PLEK,CDSN,PSPH,IMPA2	0.0326079
SMAD binding	45	SMAD3,ZEB2	0.0331441
RPTP-like protein binding	6	CDH2	0.037476
GPI anchor binding	6	VNN1	0.037476
serine C-palmitoyltransferase activity	6	C14orf147	0.037476
single-stranded DNA specific endodeoxyribonuclease activity	6	MRE11A	0.037476
rRNA binding	50	RPS4Y2,RPS4Y1	0.0401816
interleukin-1 binding	7	A2M	0.0435849
choline binding	7	ACPP	0.0435849
galactose binding	7	COLEC12	0.0435849
carbonyl reductase (NADPH) activity	7	CBR1	0.0435849
lipoxygenase activity	7	ALOX5	0.0435849
lipoprotein lipase activity	7	LPL	0.0435849
phosphatase regulator activity	7	ZEB2	0.0435849
intramolecular transferase activity	7	LSS	0.0435849
fatty acid transporter activity	7	SLC27A2	0.0435849
protein kinase binding	214	CDH2,SMAD3,FZD5,CAMK2N1	0.0477539
growth factor binding	56	IGFBP4,A2M	0.0492932
alpha-catenin binding	8	CDH2	0.0496553
interleukin-1 receptor antagonist activity	8	IL1RN	0.0496553
type II transforming growth factor beta receptor binding	8	TGFB1	0.0496553
